# Supplementary material for: The impact of death and caring for the dying and their families on surgeons - an AI assisted systematic scoping review
Source: BMC Surg. 2025 Feb 5;25:56. doi: 10.1186/s12893-025-02792-1 (PMC11796083; doi:10.1186/s12893-025-02792-1)
Supplement: Supplementary file 4 — Supplementary Material 4 [file 12893_2025_2792_MOESM4_ESM.xlsx]

## Sheet: Summary
S/N	Author	Year	Article Title	Type of Study	MERSQI	COREQ	Study Aims	Methodology	Key Findings	Insights/ Conclusions
1	Page DW	2011	Are surgeons capable of introspection?	Opinion article	N/A	N/A	-	-	The paper explores the impact of surgeon introspection on patient autonomy, particularly in end-of-life care. Surgeons often struggle with balancing their action-oriented self-image with the need for introspection and emotional engagement, which can hinder meaningful communication with patients about their prognosis and treatment options. The failure to reflect on one’s beliefs and emotions may l…	-
2	Guest RS	2011	Cancer Surgeons’ Distress and Well-being, II: Modifiable Factors and the Potential for Organizational Interventions	Cross-sectional study	13	N/A	We showed in a companion paper that the prevalence of burnout among surgical oncologists at a comprehensive cancer center was 42% and psychiatric morbidity 27%, and high quality of life (QOL) was absent for 54% of surgeons. Here we examine modifiable work- place factors and other stressors associated with burnout, psychiatric morbidity, and low QOL, together with interest in interventions to redu…	Study-specific questions important for morale, QOL, and stressors associated with burnout were included in an anonymous Internet-based survey distributed to the surgical faculty at Memorial Sloan-Kettering Cancer Center.	Among the 72 surgeons who responded (response rate of 73%), surgeons identified high stress from medical lawsuits, pressure to succeed in research, financial worries, negative attitudes to gender, and ability to cope with patients’ suffering and death. Workplace features requiring greatest change were the reimbursement system, adminis- trative support, and schedule. Work-life balance and relation…	Several opportunities to intervene at the organizational level permit efforts to reduce burnout and improve QOL.
3	David A. Paul	2020	The Death of Daniel Prude — Reflections of a Black Neurosurgeon	Reflection paper	N/A	N/A	-	-	The paper highlights systemic failures that contributed to Daniel Prude's death, including racial disparities in mental health care, inadequate inpatient psychiatric resources, misuse of "excited delirium" to justify deaths in police custody, and underrepresentation of Black professionals in psychiatry. These issues, compounded by a lack of accountability and transparency in policing, perpetuate …	-
4	Fox EC	2015	Deciphering the Surgeons’ Stories	Commentary	N/A	N/A	-	-	Twelve narratives written by surgeons on ethical decision-making are analyzed in this commentary. Several major themes in their narratives are discussed: the preponderance of end-of-life issues; the struggle to be inclusively empathetic, even under emotionally alienating circumstances; social justice; and the disagree- ment among colleagues about how to deal with patients in situations of medical…	-
5	Luc A. Michel	2000	Euthanasia as an example of conflict between ethical precepts and entitlement rights. A surgeon’s viewpoint	Opinion article	N/A	N/A	-	-	The debate surrounding physician-assisted suicide and euthanasia involves complex ethical, legal, and medical considerations. While the U.S. Supreme Court rejected physician-assisted suicide as a constitutional right, some countries, like the Netherlands, have incorporated it into their healthcare system. The potential for cost savings from legalizing euthanasia is minimal, with estimates suggest…	-
6	George J	2018	How Prepared Are Surgical Foundation Year One Doctors to Deal with Patient’s in the Last Days of Life; A Comparison between a District General Hospital and a Tertiary Centre	Cross-sectional study	Abstract only		Foundation year one doctors (FY1’s) tend to have the most patient contact and tend to be the most inexperienced members of the firm. Using work previously presented at EAPC 2017 (P01 - 228), we combined selected data from a tertiary centre (TC) and a district general hospital (DGH) in different trusts. Aims: To understand how prepared foundation year one doctors (FY1) in surgery feel at dealing w…	A survey was created based input from previously published work consisting of six questions. The scores were based on a likert scale of 1-5 (1 - Not prepared at all, 5 Completely prepared). One further open question was included. Paper surveys were circulated to all FY1s in sur- gery. Data collection occurred in October 2017 for DGH. Data from TC was collected in December 2016. The results of the…	Some key results are summarised below: - 28 out of 32 (88%) FY1s responded. 22/25 (92%) in a TC and 6/7 (86%) in a DGH. - FY1’s mostly feel less than somewhat prepared to deal with psy- chological distress, spiritual health and social issues for patients in the last pays of life. - FY1’s in a TC (3.1) feel more prepared dealing with a patient’s pain than in a DGH (3.0) - FY1’s in a TC (2.5) feel …	FY1’s in a TC feel more prepared to deal with a patient’s spirituality, social issues and pain than a DGH however this is still mostly, less than somewhat prepared. FY1’s feel more prepared speaking to a dying patient and their family than dealing with other aspects of a patient’s end of life care.
7	George J	2021	Is a foundation interim year one post better for improving confidence in the care of the dying in general surgery in a tertiary centre or a district general hospital?	Cross-sectional study	Abstract only		Understand the confidence levels of current foundation year one (FY1) doctors who have had foundation interim year one (FiY1) post in a tertiary centre (TC) and a district general hospital (DGH). Determine whether there is a difference in the experience of the FiY1 post in a TC or DGH.	FY1s were surveyed throughout August – December 2020. Six questions used Likert scales (1 to 5: not at all confident to very confi- dent) over some common palliative themes. Data was initially inputted using Google Docs and analysed in Microsoft Excel.	16.7% (4/24) from a DGH and 83.3% (20/24) from a TC had a FiY1 post. Confidence levels were higher for FY1s who had a FiY1 post in a TC than a DGH in managing pain control, psychological distress, spiritual health. Confidence levels were higher for FY1s who had a FiY1 post in a DGH than a TC in dealing with social issues, speaking to the family of a pa- tient in the last days of life.	FY1s who had a FiY1 post in a TC had better confidence in three areas as opposed to a DGH in two areas. The experience of the FiY1 should be more standardised to ensure the growth of confidence across all areas identified in the survey.
8	Katrina B. Mitchell	2012	Lessons in Death and Dying on an East African Surgical Ward	Reflection paper	N/A	N/A	-	-	This article by Katrina B. Mitchell, MD, reflects on her experience providing surgical care in Tanzania, highlighting the cultural and resource-related challenges in delivering palliative care. She recounts the case of a terminally ill patient with metastatic breast cancer, whose condition was worsened by a lack of resources, such as a functioning X-ray machine, and the tension between Western me…	-
9	Schecter WP	2011	Meditation on Mortality: Lessons From a Life in Surgery	Reflection paper	N/A	N/A	-	-	The article highlights the intense emotional and psychological challenges surgeons face, particularly in relation to the trauma of medical errors, high-risk surgeries, and the toll of competitive achievement. It emphasizes the need for emotional support and personal reflection to cope with the pressures of surgical practice. The author shares personal experiences, including a harrowing case of a …	-
10	Stockinger ZT	2005	Death and Life in Iraq	Reflection paper	N/A	N/A	-	-	The article highlights the emotional and professional impact of a trauma surgery team in Iraq, particularly after the death of a US soldier despite extensive efforts to save him. This loss marks a turning point for the team, many of whom had never experienced death in such a direct way. Over time, the team becomes more resilient, understanding that not all patients can be saved, but their commitm…	-
11	Maestre JM	2013	Reflections About Death in the Surgical Simulation Environment	Reflection paper	N/A	N/A	-	-	The key findings from the paper suggest that experiencing death during simulation training can have psychological effects on learners, as seen in the case of Juan, who initially struggled with the outcome but later benefited from debriefing and emotional support. Death, although rare, can lead to frustration or sadness, but learners generally process these emotions and apply the lessons to future…	-
12	Lisa G. M. Friedman	2018	Residency Diary: The Gift of Learning	Relfection paper	N/A	N/A	-	-	The key findings from the text highlight the evolving emotional and professional development of a medical resident. Early on, the resident struggled with the fear and discomfort of working with cadavers, grappling with feelings of guilt and uncertainty. Over time, however, exposure to death and increased experience in the surgical setting allowed for a shift in perspective, from fear to purposefu…	-
13	Jonathan Dort	2020	SAGES primer for taking care of yourself during and after the COVID‐19 crisis	Relfection paper	N/A	N/A	-	-	The article explores the anxieties and challenges faced by surgeons during the COVID-19 pandemic, emphasizing the emotional and logistical difficulties of redeployment, including concerns about personal and family safety, rationing care, and managing financial hardships. It highlights the importance of support and communication within medical teams, ensuring proper training and PPE for staff, and…	-
14	Arnold-Forster A	2020	‘A small cemetery’: death and dying in the contemporary British operating theatre	Cross-sectional study	N/A	14	Surgeon Henry Marsh begins his autobiography, Do No Harm, with a quotation from the French practitioner René Leriche, “Every surgeon carries within himself a small cemetery, where from time to time he goes to pray—a place of bitterness and regret, where he must look for an explanation for his failures”.	This article uses memoirs and oral history interviews to enter the operating theatre and consider the contemporary history of surgeons’ embodied experiences of patient death.	It will argue that these experiences take an under-appreciated emotional toll on surgeons, but also that they are deployed as a narrative device through which surgeons construct their professional identity. Crucially, however, there is as much forgetting as remembering in their accounts, and the ’labour’ of death has been increasingly shifted out of the operating theatre, off the surgeons’ hands …	Indeed, while many researchers agree that undergoing surgery can be a troubling emotional experience for the patient, less scholarly attention has been paid to the emotional demands performing surgery makes on surgical practitioners. Is detachment the modus operandi of the modern surgeon and if so, is it tenable in moments of emotional intensity—like patient death?
15	Tarpley MJ	2011	Spiritual Dimensions of Surgical Palliative Care	Opinion article	N/A	N/A	-	-	The key findings highlight the significant emotional, psychological, and spiritual challenges surgeons face, especially in palliative care and end-of-life situations. Surgeons must navigate the emotional toll of adverse patient outcomes, which can lead to burnout and stress. Effective communication, cultural sensitivity, and spiritual care are essential in addressing the complex needs of patients…	-
16	Hinshaw DB	2005	Spiritual Issues in Surgical Palliative Care	Opinion article	N/A	N/A	-	-	The article explores the critical role of spirituality in surgical palliative care, highlighting its importance in providing meaning, particularly at the end of life. It emphasizes that spirituality goes beyond religion, offering patients a sense of purpose in the face of suffering. Key aspects include the need for a spiritual history to understand and address patients' beliefs, and the importanc…	-
17	Wiemann B	2023	Surgeon and medical student response to patient death	Cross-sectional study	N/A	13	Virtually all surgeons will experience patient death in their practice. Despite this, little is known about how surgeons cope with patient death or its potential adverse impact on surgeons’ well- being. Education on how to respond to loss is not often incorporated into current wellness curricula in surgical training. In light of the ongoing COVID-19 pandemic and the significant hospital-related m…	A retrospective analysis was performed following administration of a 10-item survey that assessed healthcare provider (HCP) experience with patient death, activities used to cope with patient loss, and symptoms HCPs experienced. Participants included surgical faculty, residents, surgical advance practice providers and medical students on their surgical clerkship. Demographic characteristics were …	Fifty-six (75%) respondents experienced patient death. Common responses were to talk with colleagues (71%) and seek comfort from family/friends/partner (55%). Most respondents did not report symptoms related to patient death (53%); burnout was the most common symptom reported (36%). Respondents were less likely to seek interpersonal support for COVID-19-related death (P<0.008). Only 49% of partic…	Few surgeons receive training related to patient death. Optimal coping strategies are unknown but may mitigate potential negative impacts, including burnout. The data presented here also suggests the need to establish medical education designed to mitigate the distress associated with patient loss.
18	Podnos YD	2007	The Surgeon and Palliative Care	Review articles	N/A	N/A	-	-	The incidence of cancer will continue to rise in the United States as the population ages. Despite the many advances in cancer prevention, detection, and treatment of neoplastic diseases, the number of people succumbing to their cancers will similarly increase. As these patients encounter symptoms toward the end of life, palliative means, both surgical and nonsurgical, must be employed to allevia…	-
19	Dillon BR	2019	Surgeon Perspectives Regarding Death and Dying	Cross-sectional study	N/A	12.5	Background: Surgical patients most commonly receive palliative care services within 24–48 hours of death, and reasons for this delay are poorly understood. Research with nonsurgeons suggests that physician charac- teristics and beliefs about death and dying may contribute to late referral. Objective: To describe surgeon perspectives related to death and dying, and their relationship with delayed …	Design: Using a previously validated survey instrument supplemented by open-ended questions, deductive content analysis was used to describe surgeon preferences for end-of-life care. Settings: Participants were all current nonretired members of the American Society of Colon and Rectal Surgeons. Main Outcome Measures: Surgeon descriptions of a ‘‘good death’’ and how personal experiences influence …	Results: Among 131 survey respondents (response rate 16.5%), 117 (89.3%) completed all or part of the qualitative portion of the survey. Respondents consistently reported their personal preferences for end-of-life care, and four central themes emerged: (1) pain and symptom management, (2) clear decision making, (3) avoidance of medical care, and (4) completion. Surgeons also reflected on both goo…	Conclusion: This study reveals surgeon preferences for end-of-life care, which may inform initiatives aimed at surgeons who may underuse or delay palliative care services. Future studies are needed to better understand how surgeon preferences may directly impact treatment recommendations for their patients.
20	Milch RA	2001	The Surgeon-Patient Relationship in Advanced Illness	Opinion article	N/A	N/A	-	-	The article discusses the surgeon-patient relationship, emphasizing the need for surgeons to go beyond technical expertise and address the emotional, social, and spiritual aspects of patient care, especially in the context of life-limiting illnesses. Surgeons often maintain an active, interventionist posture, which can hinder open communication with patients, particularly when cure is not possibl…	-
21	Nuland SB	2001	A Surgeon's Reflections on the Care of the Dying	Opinion article	N/A	N/A	-	-	The article highlights the shift in surgery towards greater emotional engagement and self-reflection. Traditionally, surgeons have been defined by decisiveness and emotional detachment, but increasing awareness of suffering and the rise of palliative care are reshaping this approach. Surgeons are encouraged to acknowledge their personal insecurities and fears, such as the fear of death and failur…	-
22	Suwanabol PA	2020	Surgery Residents’ Experiences With Seriously-Ill and Dying Patients: An Opportunity to Improve Palliative and End-of-Life Care	Cross-sectional study	18	14	To describe how and when surgery residents provided primary palliative care and engaged specialty palliative care services.	DESIGN: Phase I consisted of a previously validated survey instrument supplemented with additional questions. We then conducted semistructured interviews with a subset of the survey respondents (Phase II). Using thematic analysis, we characterized surgery residents’ perceptions of palliative care delivery among surgical patients. SETTING: General surgery residency programs across the state of Mic…	RESULTS: Among 119 survey respondents (response rate 70%), all had encountered a palliative care specialist but only 58.8% had been taught when to consult or to refer to palliative care. Survey respondents reported on a multitude of barriers within the clinician, patient and family, and systemic domains. Interviews expanded on survey findings and 4 influential factors of palliative care delivery …	CONCLUSIONS: This study reveals how surgery resident training and experiences impact palliative and end-of-life care for surgical patients at teaching institutions. Knowledge of how and when residents are providing primary palliative care and engaging with palliative care services will inform future knowledge and behavioral interventions for trainees who often provide care for patients nearing th…
23	Joliat GR	2019	Systematic review of the impact of patient death on surgeons	Systematic review	N/A	N/A	The death of a patientis experienced at sometime by most surgeons. The aim of this review was to use existing literature to establish how surgeons have dealt with the death of patients.	A systematic review of the medical literature was performed. MEDLINE/PubMed, Ovid, Web of Science, Embase, and Google Scholar were searched for qualitative and quantitative studies on surgeon reactions when facing death or a dying patient. This systematic review was performed following the recommendations of the Cochrane collaboration and reported following the PRISMA guidelines. Individual and i…	An initial search found 652 articles. After exclusion of articles that did not satisfy the inclusion criteria, 20 articles remained and seven were included. Two of these articles were personal opinion of the author and five were interviews or surveys. The main findings were that facing death routinely induces a strong psychological burden and that surgeons are more at risk than the general popula…	Although it is a frequent and emotional subject in the surgical world, the impact of patient death on surgeons is not abundantly studied in the literature. Dealing with patient death or taking care of a dying patient might have long-lasting psychological impact on surgeons.
24	Taylor D	2008	Unexpected Intraoperative Patient Death	Review articles	N/A	N/A	-	-	The article emphasizes the importance of addressing spirituality and emotional care in the surgeon-patient relationship, particularly during challenging situations like the unexpected death of a patient. Despite the strong spiritual beliefs among patients, discussions on spirituality remain infrequent in medical practice. The FICA framework is suggested as a method to assess patient spirituality …	-
25	Cooper AB	2023	What we still don’t know about surgeon response to patient death	Editorial	N/A	N/A	-	-	The article highlights the impact of patient deaths, particularly during the COVID-19 pandemic, on surgeons' mental health and burnout, emphasizing the challenges faced by trauma and critical care surgeons. It introduces the concept of a patient memorial service within a surgical department as a potential intervention to promote camaraderie, reduce burnout, and encourage healthy coping mechanisms…	-
26	Donegan DJ	2017	Your Best Life: Dealing with Loss	Opinion article	N/A	N/A	-	-	The article explores the emotional challenges orthopedic surgeons face when a patient dies during surgery, emphasizing the lack of formal training on dealing with death and loss in medical education. The author shares a personal experience of a patient's unexpected death, revealing the emotional toll on surgeons and the absence of a structured support system. The article discusses how the medical…	-
